# Supplementary material for: Free-IgE as a Predictor of Responsiveness to Omalizumab in Oral Corticosteroid-Dependent Asthma Patients
Source: Int J Mol Sci. 2025 Mar 21;26(7):2852. doi: 10.3390/ijms26072852 (PMC11989120; doi:10.3390/ijms26072852)
Supplement: Supplementary file 1 [file ijms-26-02852-s001.zip]

Archive with 1 entries (1 files):
- ijms-3149270-supplementary.pdf
